# Supplementary material for: Downstream Imaging Studies Do Not Significantly Improve Outcome in Most Patients with Chest Pain Who Did Not Reach Their Target Heart Rate on a Stress ECHO Study
Source: J Clin Med. 2023 Jul 22;12(14):4832. doi: 10.3390/jcm12144832 (PMC10381276; doi:10.3390/jcm12144832)
Supplement: Supplementary file 1 [file jcm-12-04832-s001.zip]

Archive with 1 entries (1 files):
- jcm-2445892-supplementary.pdf
